# Supplementary material for: Automated mobile virtual reality cognitive behavior therapy for aviophobia in a natural setting: a randomized controlled trial
Source: Psychol Med. 2022 Nov 25;53(13):6232–41. doi: 10.1017/S0033291722003531 (PMC10520596; doi:10.1017/S0033291722003531)
Supplement: Supplementary file 1 [file S0033291722003531sup.zip]

Archive with 2 entries (2 files):
- S0033291722003531sup001.mp4
- S0033291722003531sup002.docx
